# Supplementary material for: Targeted Inter-Homologs Recombination in Arabidopsis Euchromatin and Heterochromatin
Source: Int J Mol Sci. 2021 Nov 9;22(22):12096. doi: 10.3390/ijms222212096 (PMC8622013; doi:10.3390/ijms222212096)
Supplement: Supplementary file 1 [file ijms-22-12096-s001.zip]

Archive with 1 entries (1 files):
- ijms-1424565-SI.pdf
